# Supplementary material for: Rep15 interacts with several Rab GTPases and has a distinct fold for a Rab effector
Source: Nat Commun. 2022 Jul 23;13:4262. doi: 10.1038/s41467-022-31831-1 (PMC9308819; doi:10.1038/s41467-022-31831-1)
Supplement: Supplementary file 4 — Source Data [file 41467_2022_31831_MOESM4_ESM.xlsx]

## Sheet: Fig 8a
UC	day0	day2	day3	day4	day5	day6
	0.5	1.4	2.1	3.9	7.7	9.2				day0	day2	day3	day4	day5	day6
	0.5	1.2	1.9	6.8	11.7	12			UC	0.5	1.25	2.3	5.925	9.9	10.7		uc	0.725	0.5
	0.5	1.1	2	7.1	10.4	11.5			KO	0.5	0.75	1.6	2.875	4.575	5.3			0.725	0.5
	0.5	1.3	3.2	5.9	9.8	10.1			KO (WT)	0.5	0.925	1.9	3.575	6.775	7.425			0.725	0.5
									KO (Q107A)	0.5	0.8	2.025	3.575	5.625	6.7			0.725	0.5
average	0.5	1.25	2.3	5.925	9.9	10.7												1.725	1.4
sem	0	0.0645497	0.302765	0.721543	0.833667	0.641613												1.725	1.2
																		1.725	1.1
KO	day0	day2	day3	day4	day5	day6												1.725	1.3
	0.5	0.8	1.9	2.6	4.5	6												2.725	2.1
	0.5	0.7	1.1	2.7	4.7	5.1												2.725	1.9
	0.5	0.8	1.7	3	4.3	4.9												2.725	2
	0.5	0.7	1.7	3.2	4.8	5.2												2.725	3.2
																		3.725	3.9
average	0.5	0.75	1.6	2.875	4.575	5.3												3.725	6.8
sem	0	0.0288675	0.173205	0.137689	0.110868	0.241523												3.725	7.1
																		3.725	5.9
ttest vs UC		0.000400878	0.0915548	0.00599684	0.000725947	0.000221755												4.725	7.7
																		4.725	11.7
KO (WT)	day0	day2	day3	day4	day5	day6												4.725	10.4
	0.5	0.7	2.6	4	6.5	7.6												4.725	9.8
	0.5	0.8	1.8	3.4	8	8.5												5.725	9.2
	0.5	1.2	1.2	3.3	5.6	6.5												5.725	12
	0.5	1	2	3.6	7	7.1												5.725	11.5
																		5.725	10.1
average	0.5	0.925	1.9	3.575	6.775	7.425											ko	0.91	0.5
sem	0	0.110868	0.288675	0.154785	0.500625	0.423035												0.91	0.5
																		0.91	0.5
ttest vs UC		0.0444798	0.375903	0.0189686	0.0182841	0.00531288												0.91	0.5
ttest vs KO		0.177489	0.407171	0.0148766	0.00514572	0.00475849												1.91	0.8
																		1.91	0.7
KO (Q107A)	day0	day2	day3	day4	day5	day6												1.91	0.8
	0.5	1	2.3	3.3	5.8	6.7												1.91	0.7
	0.5	0.8	2.8	3.7	5.5	7												2.91	1.9
	0.5	0.6	1.2	3.6	5.5	6.8												2.91	1.1
	0.5	0.8	1.8	3.7	5.7	6.3												2.91	1.7
																		2.91	1.7
average	0.5	0.8	2.025	3.575	5.625	6.7												3.91	2.6
sem	0	0.0816497	0.342479	0.0946485	0.075	0.147196												3.91	2.7
																		3.91	3
ttest vs UC		0.00496394	0.569462	0.0179275	0.00220548	0.000902457												3.91	3.2
ttest vs KO		0.5847	0.310535	0.0057522	0.000226855	0.0025786												4.91	4.5
																		4.91	4.7
																		4.91	4.3
																		4.91	4.8
																		5.91	6
																		5.91	5.1
																		5.91	4.9
																		5.91	5.2
																	ko (wt)	1.1	0.5
																		1.1	0.5
																		1.1	0.5
																		1.1	0.5
																		2.1	0.7
																		2.1	0.8
																		2.1	1.2
																		2.1	1
																		3.1	2.6
																		3.1	1.8
																		3.1	1.2
																		3.1	2
																		4.1	4
																		4.1	3.4
																		4.1	3.3
																		4.1	3.6
																		5.1	6.5
																		5.1	8
																		5.1	5.6
																		5.1	7
																		6.1	7.6
																		6.1	8.5
																		6.1	6.5
																		6.1	7.1
																	ko (q107a)	1.27	0.5
																		1.27	0.5
																		1.27	0.5
																		1.27	0.5
																		2.27	1
																		2.27	0.8
																		2.27	0.6
																		2.27	0.8
																		3.27	2.3
																		3.27	2.8
																		3.27	1.2
																		3.27	1.8
																		4.27	3.3
																		4.27	3.7
																		4.27	3.6
																		4.27	3.7
																		5.27	5.8
																		5.27	5.5
																		5.27	5.5
																		5.27	5.7
																		6.27	6.7
																		6.27	7
																		6.27	6.8
																		6.27	6.3

## Sheet: Fig 8b
	UC	KO	KO (WT)	KO (Q107A)		Rab3A						average	sem
ALAS1	24.47	24.29	24.57	24.41		UC	1	1	1	1		1	0										rab3a	uc	0.74	1
GAPDH	16.93	17.09	17.27	17.08		KO	1.04247	0.895025	1.21841	0.879649		1.00889	0.0788958		0.913983										0.74	1
Rab3A	27.18	27.11	27.43	27.25		KO (WT)	0.97942	1.14472	0.876606	0.849685		0.962609	0.0668312		0.596081	0.67016									0.74	1
Rab3B	29.79	30.84	30.57	30.19		KO (Q107A)	0.982821	1.04247	0.870551	1.10573		1.00039	0.0500283		0.994004	0.9305									0.74	1
Rab15	29.06	29.25	29.52	29.49																				ko	0.91	1.04247
Rab34	20.77	21.25	21.22	21.21		Rab3B																			0.91	0.895025
Rab8A	22.89	23.03	23.29	22.91		UC	1	1	1	1		1	0												0.91	1.21841
Rab27A	25.03	24.75	24.91	25.09		KO	0.479632	0.673617	0.37501	0.488016		0.504069	0.062087		0.000205212										0.91	0.879649
						KO (WT)	0.678302	0.734584	0.817902	0.680657		0.727861	0.0327069		0.000163511	0.0188586								ko-wt	1.09	0.97942
	20.7	20.69	20.92	20.745		KO (Q107A)	0.78187	0.68302	0.582367	0.694959		0.685554	0.0408444		0.000251626	0.0503325									1.09	1.14472
	27.18	27.11	27.43	27.25																					1.09	0.876606
	29.79	30.84	30.57	30.19		Rab15																			1.09	0.849685
	29.06	29.25	29.52	29.49		UC	1	1	1	1		1	0											ko-qa	1.27	0.982821
	20.77	21.25	21.22	21.21		KO	0.870551	0.784584	0.755236	0.898132		0.827126	0.0340411		0.00226912										1.27	1.04247
	22.89	23.03	23.29	22.91		KO (WT)	0.846745	0.787308	0.840896	0.855595		0.832636	0.0154085		3.60833e-05	0.887592									1.27	0.870551
	25.03	24.75	24.91	25.09		KO (Q107A)	0.765779	0.882703	0.913831	0.755236		0.829387	0.0403296		0.0054974	0.967209									1.27	1.10573
																							rab3b	uc	1.74	1
						Rab34																			1.74	1
	6.48	6.42	6.51	6.505		UC	1	1	1	1		1	0												1.74	1
	9.09	10.15	9.65	9.445		KO	0.712025	0.692555	0.592546	0.666649		0.665944	0.0261714		1.41939e-05										1.74	1
	8.36	8.56	8.6	8.745		KO (WT)	0.852635	0.714497	0.68302	0.699793		0.737486	0.0389177		0.000517416	0.177992								ko	1.91	0.479632
	0.07	0.56	0.3	0.465		KO (Q107A)	0.760489	0.628507	0.895025	0.929805		0.803457	0.0688006		0.0289261	0.110968									1.91	0.673617
	2.19	2.34	2.37	2.165																					1.91	0.37501
	4.33	4.06	3.99	4.345		Rab8A																			1.91	0.488016
						UC	1	1	1	1		1	0											ko-wt	2.09	0.678302
						KO	0.90125	1.07923	0.955945	1.01045		0.986719	0.0380494		0.738975										2.09	0.734584
	0	-0.06	0.03	0.025		KO (WT)	0.882703	1.03168	1.02811	0.96929		0.977947	0.0348218		0.549901	0.870552									2.09	0.817902
	0	1.06	0.56	0.355		KO (Q107A)	1.01748	0.895025	0.965936	1.15269		1.00778	0.0544338		0.891002	0.761877									2.09	0.680657
	0	0.2	0.24	0.385																				ko-qa	2.27	0.78187
	0	0.49	0.23	0.395		Rab27A																			2.27	0.68302
	0	0.15	0.18	-0.025		UC	1	1	1	1		1	0												2.27	0.582367
	0	-0.27	-0.34	0.015		KO	1.20581	1.22264	0.855595	1.14472		1.10719	0.0855195		0.256682										2.27	0.694959
						KO (WT)	1.26576	1.45902	0.82932	1.20999		1.19102	0.131845		0.197552	0.612902							rab15	uc	2.74	1
						KO (Q107A)	0.989657	1.30134	0.972655	0.78187		1.01138	0.107519		0.919152	0.511655									2.74	1
Rab3A	1	1.04247	0.97942	0.982821																					2.74	1
Rab3B	1	0.479632	0.678302	0.78187																					2.74	1
Rab15	1	0.870551	0.846745	0.765779																				ko	2.91	0.870551
Rab34	1	0.712025	0.852635	0.760489					Rab3A	Rab3B	Rab15	Rab34	Rab8A	Rab27A											2.91	0.784584
Rab8A	1	0.90125	0.882703	1.01748				UC	1	1	1	1	1	1		0	0	0	0	0	0				2.91	0.755236
Rab27A	1	1.20581	1.26576	0.989657				KO	1.00889	0.504069	0.827126	0.665944	0.986719	1.10719		0.0788958	0.062087	0.0340411	0.0261714	0.0380494	0.0855195				2.91	0.898132
								KO (WT)	0.962609	0.727861	0.832636	0.737486	0.977947	1.19102		0.0668312	0.0327069	0.0154085	0.0389177	0.0348218	0.131845			ko-wt	3.09	0.846745
								KO (Q107A)	1.00039	0.685554	0.829387	0.803457	1.00778	1.01138		0.0500283	0.0408444	0.0403296	0.0688006	0.0544338	0.107519				3.09	0.787308
																									3.09	0.840896
	UC	KO	KO (WT)	KO (Q107A)																					3.09	0.855595
ALAS1	24.54	24.42	24.67	24.52																				ko-qa	3.27	0.765779
GAPDH	16.92	17.14	17.3	17.12																					3.27	0.882703
Rab3A	27.2	27.41	27.26	27.23																					3.27	0.913831
Rab3B	29.75	30.37	30.45	30.39																					3.27	0.755236
Rab15	29.01	29.41	29.61	29.28																			rab34	uc	3.74	1
Rab34	20.87	21.45	21.61	21.63																					3.74	1
Rab8A	22.68	22.62	22.89	22.93																					3.74	1
Rab27A	24.78	24.54	24.49	24.49																					3.74	1
																								ko	3.91	0.712025
	20.73	20.78	20.985	20.82																					3.91	0.692555
	27.2	27.41	27.26	27.23																					3.91	0.592546
	29.75	30.37	30.45	30.39																					3.91	0.666649
	29.01	29.41	29.61	29.28																				ko-wt	4.09	0.852635
	20.87	21.45	21.61	21.63																					4.09	0.714497
	22.68	22.62	22.89	22.93																					4.09	0.68302
	24.78	24.54	24.49	24.49																					4.09	0.699793
																								ko-qa	4.27	0.760489
																									4.27	0.628507
	6.47	6.63	6.275	6.41																					4.27	0.895025
	9.02	9.59	9.465	9.57																					4.27	0.929805
	8.28	8.63	8.625	8.46																			rab8a	uc	4.74	1
	0.14	0.67	0.625	0.81																					4.74	1
	1.95	1.84	1.905	2.11																					4.74	1
	4.05	3.76	3.505	3.67																					4.74	1
																								ko	4.91	0.90125
																									4.91	1.07923
	0	0.16	-0.195	-0.06																					4.91	0.955945
	0	0.57	0.445	0.55																					4.91	1.01045
	0	0.35	0.345	0.18																				ko-wt	5.09	0.882703
	0	0.53	0.485	0.67																					5.09	1.03168
	0	-0.11	-0.045	0.16																					5.09	1.02811
	0	-0.29	-0.545	-0.38																					5.09	0.96929
																								ko-qa	5.27	1.01748
																									5.27	0.895025
Rab3A	1	0.895025	1.14472	1.04247																					5.27	0.965936
Rab3B	1	0.673617	0.734584	0.68302																					5.27	1.15269
Rab15	1	0.784584	0.787308	0.882703																			rab27a	uc	5.74	1
Rab34	1	0.692555	0.714497	0.628507																					5.74	1
Rab8A	1	1.07923	1.03168	0.895025																					5.74	1
Rab27A	1	1.22264	1.45902	1.30134																					5.74	1
																								ko	5.91	1.20581
																									5.91	1.22264
																									5.91	0.855595
	UC	KO	KO (WT)	KO (Q107A)																					5.91	1.14472
ALAS1	23.72	23.01	23.34	23.56																				ko-wt	6.09	1.26576
GAPDH	16.59	16.15	16.15	16.25																					6.09	1.45902
Rab3A	27.01	26.15	26.79	26.96																					6.09	0.82932
Rab3B	29.85	30.69	29.73	30.38																					6.09	1.20999
Rab15	29.07	28.9	28.91	28.95																				ko-qa	6.27	0.989657
Rab34	20.78	20.96	20.92	20.69																					6.27	1.30134
Rab8A	22.56	22.05	22.11	22.36																					6.27	0.972655
Rab27A	24.36	24.01	24.22	24.15																					6.27	0.78187
	20.155	19.58	19.745	19.905
	27.01	26.15	26.79	26.96
	29.85	30.69	29.73	30.38
	29.07	28.9	28.91	28.95
	20.78	20.96	20.92	20.69
	22.56	22.05	22.11	22.36
	24.36	24.01	24.22	24.15
	6.855	6.57	7.045	7.055
	9.695	11.11	9.985	10.475
	8.915	9.32	9.165	9.045
	0.625	1.38	1.175	0.785
	2.405	2.47	2.365	2.455
	4.205	4.43	4.475	4.245
	0	-0.285	0.19	0.2
	0	1.415	0.29	0.78
	0	0.405	0.25	0.13
	0	0.755	0.55	0.16
	0	0.065	-0.04	0.05
	0	0.225	0.27	0.04
Rab3A	1	1.21841	0.876606	0.870551
Rab3B	1	0.37501	0.817902	0.582367
Rab15	1	0.755236	0.840896	0.913831
Rab34	1	0.592546	0.68302	0.895025
Rab8A	1	0.955945	1.02811	0.965936
Rab27A	1	0.855595	0.82932	0.972655
	UC	KO	KO (WT)	KO (Q107A)
ALAS1	24.36	24.58	24.44	24.26
GAPDH	17.14	17.07	17.21	17.09
Rab3A	27.21	27.47	27.52	26.99
Rab3B	29.98	31.09	30.61	30.43
Rab15	29.12	29.35	29.42	29.45
Rab34	20.56	21.22	21.15	20.59
Rab8A	22.97	23.03	23.09	22.69
Rab27A	25.01	24.89	24.81	25.29
	20.75	20.825	20.825	20.675
	27.21	27.47	27.52	26.99
	29.98	31.09	30.61	30.43
	29.12	29.35	29.42	29.45
	20.56	21.22	21.15	20.59
	22.97	23.03	23.09	22.69
	25.01	24.89	24.81	25.29
	6.46	6.645	6.695	6.315
	9.23	10.265	9.785	9.755
	8.37	8.525	8.595	8.775
	-0.19	0.395	0.325	-0.085
	2.22	2.205	2.265	2.015
	4.26	4.065	3.985	4.615
	0	0.185	0.235	-0.145
	0	1.035	0.555	0.525
	0	0.155	0.225	0.405
	0	0.585	0.515	0.105
	0	-0.015	0.045	-0.205
	0	-0.195	-0.275	0.355
Rab3A	1	0.879649	0.849685	1.10573
Rab3B	1	0.488016	0.680657	0.694959
Rab15	1	0.898132	0.855595	0.755236
Rab34	1	0.666649	0.699793	0.929805
Rab8A	1	1.01045	0.96929	1.15269
Rab27A	1	1.14472	1.20999	0.78187

## Sheet: Fig 8d
ko(qa).1	128368			63081				22129							ko(qa).1	1.27	128368
ko(qa).2	123602			55906				31066							ko(qa).2	1.27	123602
ko(qa).3	125739			49616				36990							ko(qa).3	1.27	125739
ko(qa).4	114429			60159				31004							ko(qa).4	1.27	114429
ko(qa).5	121071			64022				25239							ko(qa).5	1.27	121071
ko(qa).6	124338	122924	0.255771	70011	60465.8	0.0595757	0.279777	19855	27713.8	0.0359637	0.811811				ko(qa).6	1.27	124338
ko(wt).1	127472	1792.11		66458	2631.02			26415	2398.99						ko(wt).1	1.1	127472
ko(wt).2	130369			58145				45277							ko(wt).2	1.1	130369
ko(wt).3	124389			67493				26512							ko(wt).3	1.1	124389
ko(wt).4	128870			59243				33941							ko(wt).4	1.1	128870
ko(wt).5	125238			54628				42303							ko(wt).5	1.1	125238
ko(wt).6	134187	128421	0.913296	53084	59841.8	0.062533	0.217285	55898	38391	0.00469254	0.124152				ko(wt).6	1.1	134187
ko.1	133993	1338.87		53168	2226.13			35056	4325.48						ko.1	0.91	133993
ko.2	126249			74761				32181							ko.2	0.91	126249
ko.3	127996			52384				39215							ko.3	0.91	127996
ko.4	124041			71627				24147							ko.4	0.91	124041
ko.5	125078			70282				23516							ko.5	0.91	125078
ko.6	126524	127314	0.740006	76940	66527	0.0204991		18309	28737.3	0.035968					ko.6	0.91	126524
uc1	121555	1318.09		59499	4064.84			22581	2975.13						uc1	0.73	121555
uc2	122381			50861				13204							uc2	0.73	122381
uc3	141528			61213				4953							uc3	0.73	141528
uc4	144831			43190				17305							uc4	0.73	144831
uc5	125213			48383				19364							uc5	0.73	125213
uc6	118256	128961		31003	49024.8			28105	17585.3						uc6	0.73	118256
		4205.08			4152.89				2970.38						ko(qa).1	2.27	63081
															ko(qa).2	2.27	55906
															ko(qa).3	2.27	49616
					0h	24h	48h								ko(qa).4	2.27	60159
				UC	128961	49024.8	17585.3								ko(qa).5	2.27	64022
				KO	127314	66527	28737.3								ko(qa).6	2.27	70011
				KO (WT)	128421	59841.8	38391								ko(wt).1	2.1	66458
				KO (Q107A)	122924	60465.8	27713.8								ko(wt).2	2.1	58145
															ko(wt).3	2.1	67493
					4205.08	4152.89	2970.38								ko(wt).4	2.1	59243
					1318.09	4064.84	2975.13								ko(wt).5	2.1	54628
					1338.87	2226.13	4325.48								ko(wt).6	2.1	53084
					1792.11	2631.02	2398.99								ko.1	1.91	53168
															ko.2	1.91	74761
			ttest vs wt	ko	0.740006	0.0204991	0.035968								ko.3	1.91	52384
				ko (wt)	0.913296	0.062533	0.00469254								ko.4	1.91	71627
				ko (qa)	0.255771	0.0595757	0.0359637								ko.5	1.91	70282
															ko.6	1.91	76940
															uc1	1.73	59499
			ttest vs ko	ko (wt)		0.217285	0.124152								uc2	1.73	50861
				ko (qa)		0.279777	0.811811								uc3	1.73	61213
															uc4	1.73	43190
															uc5	1.73	48383
															uc6	1.73	31003
															ko(qa).1	3.27	22129
															ko(qa).2	3.27	31066
															ko(qa).3	3.27	36990
															ko(qa).4	3.27	31004
															ko(qa).5	3.27	25239
															ko(qa).6	3.27	19855
															ko(wt).1	3.1	26415
															ko(wt).2	3.1	45277
															ko(wt).3	3.1	26512
															ko(wt).4	3.1	33941
															ko(wt).5	3.1	42303
															ko(wt).6	3.1	55898
															ko.1	2.91	35056
															ko.2	2.91	32181
															ko.3	2.91	39215
															ko.4	2.91	24147
															ko.5	2.91	23516
															ko.6	2.91	18309
															uc1	2.73	22581
															uc2	2.73	13204
															uc3	2.73	4953
															uc4	2.73	17305
															uc5	2.73	19364
															uc6	2.73	28105

## Sheet: Fig 8f
		UC	KO	KO (WT)	KO (Q107A)
		1509	191	517	544
		1624	91	519	456								UC	1	1509
		1676	156	407	485									1	1624
		1662	122	787	845									1	1676
		1729	237	840	923									1	1662
		1756	276	821	894		UC	KO	KO (WT)	KO (Q107A)				1	1729
							1659.33	178.833	648.5	691.167				1	1756
average		1659.33	178.833	648.5	691.167		35.7451	28.5417	77.0272	89.0728			KO	2	191
sem		35.7451	28.5417	77.0272	89.0728									2	91
														2	156
ttest vs wt			1.86752e-11	3.15106e-07	1.46756e-06									2	122
														2	237
ttest vs ko				0.000193591	0.000270186									2	276
													KO (WT)	3	517
														3	519
														3	407
														3	787
														3	840
														3	821
													KO (Q107A)	4	544
														4	456
														4	485
														4	845
														4	923
														4	894

## Sheet: Fig 9c
	30 min. pulse 2 h chase
	UC	UC (WT)	KO	KO (WT)
	7.06242	10.5444	49.0262	27.2999
	9.81327	13.702	23.7903	18.6243
	20.3726	28.0589	18.4396	28.8032
	19.8239	33.6028	25.3758	16.7235
	9.15015	7.5777	51.4721	22.5051
	11.394	7.25093	31.0826	18.7424
	12.1471	11.0551	11.954	24.4162
	10.077	14.2085	25.7393	21.6497
	10.983	23.8563	24.2892	15.0101
	10.3244	17.6864	26.4966	12.7612
	8.83726	30.7463	18.1982	17.7075
	7.47413	31.4336	21.4131	18.8561
	8.02039	11.2898	14.2121	22.4576
	3.44923	24.3833	25.9263	25.3646
	6.23019	13.0788	24.3993	15.9859
	7.48304	6.52454	19.0037	23.0395
	21.1526	4.49363	13.304	21.3128
	9.6774	7.90837	15.1862	19.3506
	8.60055	5.56388	8.39268	16.2574
	10.1737	15.4229	26.9436	22.9535
	13.5248	14.9946	45.0826	15.9698
	11.6764	7.00815	54.5518	27.5041
	11.0269	36.9109	32.1741	23.49
	10.3223	12.8716	30.418	19.1404
	10.3946	35.6452	14.79	23.7169
	11.5429	11.6598	15.4557	23.0793
	8.59483	16.8188	21.8254	17.9411
	8.35982	15.508	14.078	18.9203
	21.1534	15.1885	20.1929	16.229
	9.21023	40.6242	31.0711	13.9972
	19.5336	12.4643	19.6303	13.5923
	5.39818	22.9864	29.498	17.9457
	20.6609	20.3991	36.6447	15.307
	9.69877	15.4421	40.4639	7.01786
	14.8398	6.3458	19.4367	6.056
	16.5767	14.5439	54.3408	8.337
	13.3339	6.54043	14.0565	10.203
	14.1535	37.0047	14.4314	12.802
	8.60952	33.2162	15.2451	15.971
	15.507	3.56457	22.3984	10.234
	9.06158	4.83501	15.7132	11.965
	5.16579	16.3313	10.4601	9.423
	14.2567	9.06453	13.9387	18.102
	18.5633	28.2814	18.0325	7.903
	17.5868	38.7103	29.4785	8.97023
	17.6089	8.82265	30.0292	7.94137
	13.4733	14.1357	27.0317	12.3063
	6.46591	7.86495	24.8202	8.86904
	7.23742	8.50638	21.4275	10.976
	9.14136	8.87419	12.5904	9.32843
	13.9249	18.8543	27.8786	7.25534
	17.4427	13.0226	22.3661	12.4191
	10.4338	29.4343	23.1609	10.9894
	28.8553	35.8545	22.346	13.8749
	15.6578	8.8433	11.4357	25.5381
	21.1412	5.86643	8.97852	18.3863
	15.5185	8.18907	17.8801	8.97023
	17.5477	6.24947	22.4389	7.94137
	14.5476	12.1454	16.5738	12.3063
	28.419	12.3087	19.1269	8.86904
	20.0791	10.9568	30.0543	10.976
	6.24723	10.6332	16.3186	9.32843
	24.6086		34.2491	7.25534
	26.3865		16.2213	12.4191
	5.19754		20.1505	10.9894
	7.94443		18.1308	13.8749
	16.2933		9.49939	25.5381
	25.0209		13.906	18.3863
	13.5925		18.5581	8.77862
	9.46501		10.6401	11.088
	16.3273		10.2254	17.715
	17.8128		11.6318	27.907
	15.279		44.6695	22.5266
			18.1696	31.851
			11.3903	20.459
			26.4222
			17.8428
			22.8223
			15.8141
			24.8672
			16.2835
	13.3242	16.3856	22.5186	16.116
		0.0317384	4.45772e-10	0.00605827
				8.82669e-06
			0.000590622

## Sheet: Fig 9f
	30 min. uptake 2 h chase
	KO	KO (WT)	KO (Q107A)
	15.8706	17.3888	19.7874
	18.5206	18.5854	18.4556
	15.5955	16.9526	17.347
	19.0013	11.3184	20.1489
	14.85	15.4686	20.9318
	16.8915	15.7619	19.4434
	15.9139	15.1697	25.3425
	18.7696	21.5233	26.3326
	20.3976	13.4875	15.5517
	20.1107	14.1333	14.7519
	13.609	10.0558	23.6941
	26.5218	18.7155	18.8668
	23.8864	11.572	16.6528
	17.574	23.2131	15.1454
	18.5306	12.8915	17.4707
	18.9928	13.678	12.6587
	12.8279	14.8924	31.5807
	15.1852	17.0241	18.4638
	14.7438	12.2325	23.8655
	17.7548	9.14463	24.0926
	13.8122	14.9898	22.3582
	13.271	19.6348	27.9425
	14.3521	12.6947	18.799
	15.0287	15.8433	17.5657
	16.4354	15.0274	20.5657
	13.9198	11.4948	16.799
	15.0911	18.575	17.6558
	15.6943	15.4504	24.959
	15.7539	22.1855	26.8369
	14.9188	23.9436	30.8168
	19.3938	10.5415	30.6568
	15.0443	16.9437	22.2411
	12.0082	14.8525	20.107
	23.7416	16.1285	19.5228
	23.6749	19.1684	24.6372
	13.0702	16.1112	24.1428
	20.2053	13.7542	15.9119
	13.6008	15.5352	21.3742
	17.1835	15.0206	20.9232
	19.8153	10.3318	12.4789
	16.173	11.3904	20.5341
	20.4341	11.8206	26.3825
	24.9271	16.3804	20.6393
	21.8687	14.094	23.0339
	24.6962	15.9096	16.4797
	27.4824	17.5615	29.4714
	18.5847	17.955	10.7865
	14.7736	11.4228	10.569
	16.0571	13.2483	19.9098
	14.0845	15.0239	21.2881
	14.1936	13.4989	12.5657
	14.7108	11.9567	12.4687
	23.0029	17.1219	15.799
	17.828	12.9627	24.0864
	21.9589	20.4569	23.9312
	12.0104	12.553	26.5816
	19.7779	14.1389	19.523
	24.8196	13.67	21.4615
	14.7217	14.1464	24.0474
	20.9236	12.4223	27.317
	19.3193	16.4446	23.9906
	15.5539	12.4314	23.0146
	16.1853	14.2284	22.3228
	26.9009	11.5146	24.5016
	22.7051	30.9511	29.2868
	26.069	13.2297	15.4767
	18.0146	12.6783	17.6721
	19.055	13.1811	19.7547
	24.2176	21.0191	16.4567
	21.6275	21.4848	17.4379
	16.692	13.416	37.1466
	36.0362	10.3101	24.0684
	23.5172	15.3917	18.7454
	19.8131	11.6085	24.8703
	19.6399	17.8169	15.6015
	27.2068	13.3469	19.4093
	17.3985	10.0002	20.9815
	13.5639	10.7651	21.088
	22.2185	12.6749	24.8161
	23.0351	14.5751	18.7116
	16.5942	15.5288	14.6566
	23.6973	16.5311	24.4325
	27.1451	21.5523	20.8389
	19.4823	25.9883	28.0876
	20.4439	20.7887	13.4766
	20.1278	15.4368	23.1783
	19.5809	16.5887	24.7751
	15.1693	32.953	11.479
	15.7276	27.8699	15.799
	20.8055	31.4448	21.6546
	13.9276	25.7549	18.9923
	31.2752	30.5767	18.1952
	22.441	23.1474	18.8079
	28.7217	21.0319	20.0103
	17.5285	13.4342	18.6387
	19.3509	10.1966	15.0938
	15.5803	14.1503	17.1817
	13.7444	15.1347	19.9363
	15.6389	21.9522	19.9703
	12.7984	15.0595	12.4688
	19.6682	10.8922	19.7995
	17.4466	20.482	18.7865
	14.2506	25.9536	10.479
	16.5482	16.5493	20.5764
	25.3277	14.5264	20.7519
	34.6416	13.2387	12.4799
	22.7839	11.2589	24.8789
		14.6304	21.8634
		19.6359	12.0787
		11.3393	17.6599
		14.3979	15.7956
		13.7859
	19.0076	16.1433	20.2877
		1.92627e-05	0.054535
			1.87893e-09

## Sheet: Fig S13_c
	UC	KO	KO (WT)	KO (QA)													uc	1	1
	24.72	24.75	24.89	24.9														1	1
	17.46	17.42	17.77	17.54				Rep15	SEM									1	1
n1	29.06	33.12	22.66	22.79			UC	1	0									1	1
n2	29.12	32.98	22.87	22.78			KO	0.058747	0.00366578								ko	2	0.0597466
n3	29.02	33.21	22.21	22.34			KO (WT)	103.958	9.73204									2	0.0686308
n4	29.05	33.31	22.74	22.54			KO (Q107A)	96.2585	6.21685									2	0.0545983
																		2	0.0520124
																	ko (wt)	3	99.7331
	21.09	21.085	21.33	21.22														3	89.8845
	29.06	33.12	22.66	22.79														3	132.514
	29.12	32.98	22.87	22.78														3	93.7015
	29.02	33.21	22.21	22.34													ko (qa)	4	84.4485
	29.05	33.31	22.74	22.54														4	88.647
																		4	112.206
																		4	99.7331
	7.97	12.035	1.33	1.57
	8.03	11.895	1.54	1.56
	7.93	12.125	0.88	1.12
	7.96	12.225	1.41	1.32
	0	4.065	-6.64	-6.4
	0	3.865	-6.49	-6.47
	0	4.195	-7.05	-6.81
	0	4.265	-6.55	-6.64
	1	0.0597466	99.7331	84.4485
	1	0.0686308	89.8845	88.647
	1	0.0545983	132.514	112.206
	1	0.0520124	93.7015	99.7331
average	1	0.058747	103.958	96.2585
sem	0	0.00366578	9.73204	6.21685
		2.35482e-13	4.19747e-05	4.88121e-06

## Sheet: Fig S14_b
KO	KO (WT)		KO (Q107A)			KO	KO (WT)	KO (WT)		KO (Q107A)	KO (Q107A)
	GFP	Transferrin	GFP	Transferrin		Ctl	All	Low-GFP	High-GFP	All	Low-GFP	High-GFP
388.551	851.862	435.443	869.452	515.261		388.551	435.443	435.443	472.674	515.261	515.261	234.034
591.716	867.586	403.229	891.505	632.293		591.716	403.229	403.229	520.574	632.293	632.293	273.18
389.924	875.793	282.759	963.698	329.937		389.924	282.759	282.759	472.248	329.937	329.937	274.454
370.661	919.67	283.973	970.658	406.159		370.661	283.973	283.973	615.596	406.159	406.159	488.703
501.42	936.344	320.313	998.858	427.865		501.42	320.313	320.313	538.19	427.865	427.865	396.124
326.177	937.399	335.156	1002.31	447.123		326.177	335.156	335.156	684.617	447.123	447.123	424.485
245.914	946.441	315.854	1002.45	403.456		245.914	315.854	315.854	356.969	403.456	403.456	451.689
598.825	947.631	328.631	1081.16	302.944		598.825	328.631	328.631	532.678	302.944	302.944	454.76
383.734	1080.38	371.915	1131.59	445.469		383.734	371.915	371.915	466.995	445.469	445.469	303.13
325.687	1125.78	330.129	1168.64	444.307		325.687	330.129	330.129	394.11	444.307	444.307	339.48
310.478	1141.7	350.007	1174.08	284.593		310.478	350.007	350.007	372.906	284.593	284.593	431.561
587.41	1151.8	328.001	1174.2	457.502		587.41	328.001	328.001	617.465	457.502	457.502	564.094
344.414	1167.28	361.199	1184.74	755.475		344.414	361.199	361.199	467.21	755.475	755.475	351.285
333.085	1170.43	315.658	1192.19	627.677		333.085	315.658	315.658	350.354	627.677	627.677	491.172
480.335	1179.06	354.804	1192.71	462.208		480.335	354.804	354.804	274.62	462.208	462.208	627.401
501.694	1223.71	314.387	1199.73	402.651		501.694	314.387	314.387	447.383	402.651	402.651	443.957
599.459	1249.37	351.512	1200.83	365.165		599.459	351.512	351.512	412.885	365.165	365.165	327.058
466.926	1269.85	599.98	1211.79	613.725		466.926	599.98	599.98	366.871	613.725	613.725	398.342
286.42	1270.93	290.949	1241.55	449.542		286.42	290.949	290.949	326.433	449.542	449.542	288.948
314.391	1281.09	318.651	1254.05	345.732		314.391	318.651	318.651	396.996	345.732	345.732	471.464
413.196	1297.33	547.948	1255.45	516.177		413.196	547.948	547.948	478.295	516.177	516.177	391.439
456.415	1314.16	417.597	1366.66	456.435		456.415	417.597	417.597	296.026	456.435	456.435	453.119
431.797	1355.09	512.921	1367.47	335.295		431.797	512.921	512.921	458.837	335.295	335.295	474.098
660.82	1453.37	400.223	1376.02	538.033		660.82	400.223	400.223	410.326	538.033	538.033	596.297
288.287	1512.39	343.072	1390.17	276.068		288.287	343.072	343.072	366.331	276.068	276.068	392.028
299.435	1566.31	397.743	1394.64	401.144		299.435	397.743	397.743	383.457	401.144	401.144	801.795
593.59	1570.02	498.566	1428.36	354.4		593.59	498.566	498.566	404.618	354.4	354.4	393.29
429.826	1581.31	286.074	1513.41	640.451		429.826	286.074	286.074	395.367	640.451	640.451	535.486
504.261	1595.46	620.275	1575.92	487.065		504.261	620.275	620.275	507.613	487.065	487.065	836.112
607.098	1606.69	542.226	1657.81	591.335		607.098	542.226	542.226	332.673	591.335	591.335	381.538
483.798	1626.64	399.633	1661.84	323.383		483.798	399.633	399.633	423.441	323.383	323.383	593.482
336.847	1658.89	433.823	1664.65	569.038		336.847	433.823	433.823	414.851	569.038	569.038	333.989
329.308	1659.1	384.017	1666.01	486.133		329.308	384.017	384.017	468.001	486.133	486.133	497.093
486.059	1702.43	352.239	1686.99	384.55		486.059	352.239	352.239	358.688	384.55	384.55	352.004
316.258	1740.28	328.791	1700	555.451		316.258	328.791	328.791	634.397	555.451	555.451	447.135
289.931	1788.18	258.704	1709.98	376.378		289.931	258.704	258.704	336.324	376.378	376.378	387.821
501.646	1824.8	608.787	1712.25	293.373		501.646	608.787	608.787	467.779	293.373	293.373	460.507
465.155	1834.39	332.946	1730.07	343.809		465.155	332.946	332.946	593.443	343.809	343.809	361.34
283.971	1868.04	346.812	1796.5	591.348		283.971	346.812	346.812	449.094	591.348	591.348	404.806
281.259	1915.78	337.808	1832.1	355.257		281.259	337.808	337.808	636.978	355.257	355.257	425.709
283.741	1974.79	316.594	1866.49	429.782		283.741	316.594	316.594	914.922	429.782	429.782	393.198
435.611	1989.05	973.989	1880.38	300.44		435.611	973.989	447.538	342.871	300.44	300.44	600.612
283.86	2047.06	447.538	1899.25	812.167		283.86	447.538	414.086	585.052	812.167	812.167	640.311
315.775	2055.37	414.086	1910.64	445.384		315.775	414.086	414.728	389.626	445.384	445.384	376.294
334.899	2092.17	414.728	1921.9	252.222		334.899	414.728	560.214	308.803	252.222	252.222	577.469
771.38	2112.97	560.214	1938.45	355.947		771.38	560.214	330.636	419.194	355.947	355.947	736.614
377.122	2140.46	330.636	1997.19	533.264		377.122	330.636	357.673	423.145	533.264	533.264	444.483
336.927	2183.15	357.673	2010.33	325.288		336.927	357.673	406.953	441.885	325.288	325.288	400.309
541.48	2184.67	406.953	2031.36	568.396		541.48	406.953			568.396	568.396	367.788
397.416	2223.76	472.674	2052.5	234.034		397.416	472.674			234.034
542.038	2281.89	520.574	2068.35	273.18		542.038	520.574			273.18
472.451	2399.85	472.248	2072.63	274.454		472.451	472.248			274.454
348.27	2411.06	615.596	2079.53	488.703		348.27	615.596			488.703
486.488	2432.26	538.19	2083.26	396.124		486.488	538.19			396.124
458.4	2469.03	684.617	2154.05	424.485		458.4	684.617			424.485
433.733	2477.98	356.969	2206.94	451.689		433.733	356.969			451.689
347.683	2493.49	532.678	2245.18	454.76		347.683	532.678			454.76
701.626	2514.12	466.995	2332.42	303.13		701.626	466.995			303.13
415.542	2523.45	394.11	2350.04	339.48		415.542	394.11			339.48
412.094	2559.14	372.906	2367.2	431.561		412.094	372.906			431.561
383.765	2570.66	617.465	2376.1	564.094		383.765	617.465			564.094
341.827	2587.72	467.21	2392.77	351.285		341.827	467.21			351.285
784.812	2629.71	350.354	2411.81	491.172		784.812	350.354			491.172
483.349	2671.23	274.62	2447.97	627.401		483.349	274.62			627.401
338.729	2756.33	447.383	2464.05	443.957		338.729	447.383			443.957
376.755	2846.26	412.885	2552.53	327.058		376.755	412.885			327.058
331.285	2883.64	366.871	2554.4	398.342		331.285	366.871			398.342
326.635	2961.03	326.433	2630.03	288.948		326.635	326.433			288.948
474.014	2984.64	396.996	2702.03	471.464		474.014	396.996			471.464
516.377	3094.12	478.295	2716.84	391.439		516.377	478.295			391.439
320.851	3179.2	296.026	2722.55	453.119		320.851	296.026			453.119
501.254	3215.67	458.837	2731.3	474.098		501.254	458.837			474.098
475.008	3253.04	410.326	2752.2	596.297		475.008	410.326			596.297
352.956	3452.22	366.331	2857.3	392.028		352.956	366.331			392.028
385.076	3541.3	383.457	2946.86	801.795		385.076	383.457			801.795
368.328	3654.93	404.618	2984.54	393.29		368.328	404.618			393.29
825.735	3723.98	395.367	3006.26	535.486		825.735	395.367			535.486
308.335	3746.01	507.613	3110.21	836.112		308.335	507.613			836.112
476.246	3798.75	332.673	3180.79	381.538		476.246	332.673			381.538
678.114	4047.88	423.441	3191.34	593.482		678.114	423.441			593.482
419.668	4296.83	414.851	3363.42	333.989		419.668	414.851			333.989
473.713	4303.06	468.001	3508.74	497.093		473.713	468.001			497.093
545.167	4337.02	358.688	3596.52	352.004		545.167	358.688			352.004
399.27	4345.04	634.397	3694.18	447.135		399.27	634.397			447.135
567.029	4350.77	336.324	3846.78	387.821		567.029	336.324			387.821
324.567	4753.81	467.779	3896.41	460.507		324.567	467.779			460.507
541.289	5161.03	593.443	4083.15	361.34		541.289	593.443			361.34
1051.44	5534.44	449.094	4676.42	404.806		1051.44	449.094			404.806
358.801	7316.08	636.978	4706.17	425.709		358.801	636.978			425.709
446.178	7755	914.922	4797.48	393.198		446.178	914.922			393.198
460.794	7850.68	342.871	5526.49	600.612		460.794	342.871			600.612
451.893	7885.81	585.052	5842.59	640.311		451.893	585.052			640.311
404.074	8936.08	389.626	6060.32	376.294		404.074	389.626			376.294
531.566	9151.38	308.803	6099.39	577.469		531.566	308.803			577.469
639.906	9512.8	419.194	6822.45	736.614		639.906	419.194			736.614
384.165	10137.5	423.145	7550.76	444.483		384.165	423.145			444.483
384.769	11407.6	441.885	8898.32	400.309		384.769	441.885			400.309
			9520.48	367.788						367.788
						442.644	425.721	387.316	452.704	450.088	449.329	450.847
							0.364299	0.0117554	0.662379	0.6926	0.773747	0.726479

## Sheet: Fig S14_d
WT cell transient transfection
ctl	wt	qa
380.668	298.649	237.827
366.12	410.115	265.056
341.055	302.366	226.038
336.568	360.213	218.078
337.522	254.894	248.621
316.626	418.491	237.152
286.11	448.395	215.607
279.361	664.041	234.789
303.44	422.072	230.036
237.299	276.311	297.073
208.265	138.499	318.94
420.687	330.124	388.548
318.481	295.777	335.406
204.295	244.206	324.737
212.792	584.291	176.337
231.36	356.503	274.558
246.223	215.631	168.706
232.4	286.634	420.81
205.135	251.418	286.6
151.826	215.301	230.687
177.598	290.007	167.424
319.197	337.182	237.781
300.785	513.972	254.568
372.166	228.68	235.293
271.44	375.399	213.512
205.037	326.623	242.581
273.332	334.768	225.538
276.763	211.027	161.854
254.265	244.602	463.476
347.895	171.495	394.939
432.462	358.904	290.001
266.764	280.172	270.2
199.249	173.945	292.037
178.247	163.997	227.994
212.803	204.679	294.064
163.087	213.053	282.021
182.699	228.528	251.893
160.092	237.723	376.95
234.476	302.722	357.748
225.601	261.817	292.076
208.165	497.771	314.924
138.109	268.035	344.482
248.145	386.649	322.532
306.087	337.509	432.816
245.3	294.046	354.938
277.838	234.124	531.148
198.785	266.063	339.452
235.752	222.648	275.851
215.532	255.941	214.436
254.818	311.916	216.195
224.563	268.74	220.337
186.245	329.168	266.979
166.833	289.318	259.256
205.277	290.619	232.823
217.245	270.918	243.254
217.967	306.237	315.984
312.189	272.139	269.556
176.981	256.658	265.534
197.8	261.381	291.725
271.052	269.078	245.92
289.473	530.909	196.563
290.765	246.681	221.237
246.168	310.318	243.051
377.413	422.505	309.961
317.414	461.389	359.234
242.95	325.662	304.27
445.789	484.939	184.582
244.339	263.86	205.892
311.056	261.859	159.733
151.632	223.047	182.659
174.208	259.302	277.704
236.452	236.53	229.912
267.44	229.913	275.424
314.129	289.475	160.924
244.259	200.102	326.942
250.869	302.18	271.831
363.624	347.905	336.154
194.047	302.409	236.489
239.034	276.937	248.595
206.954	251.964	226.909
280.614	320.542	343.891
200.308	195.962	333.926
214.16	243.067
290.542
212.94
262.6
324.834
198.584
366.599
230.748
270.233
260.886
211.636
184.48
339.236
336.096
366.45
189.444
166.622
190.588
226.429
254.607
249.103
214.053
234.174
244.939
200.462
255.746
289.346
202.102
322.311
271.725
269.872
312.604
234.093
188.463
199.145
253.888
194.448
305.811
218.662
221.963
275.756
352.248
308.901
387.227
376.578
381.603
381.603
220.923
337.772
211.11
319.115
205.539
307.766
268.19
262.721
349.174
258.566
321.331
313.597
237.438
248.461
391.643
266.019
238.185
351.517
234.549
448.942
214.687
382.066
300.064
490.198
490.456
321.024
286.429
253.669
323.795
312.402
332.281
476.166
522.026
367.337
324.178
300.478
272.716	302.526	273.922
	0.0071229	0.902784
Ctl	WT (WT)	(Q107A)

## Sheet: UniProt
Protein	Organism, UniProt ID
Rep15	Homo sapiens, Q6BDI9 (N101D, natural variant VAR_0395489)
Rab15	Homo sapiens, P59190
Rab3A	Homo sapiens, P20336
Rab3A	Mus musculus, P63011
Rab3B	Homo sapiens, P20337
Rab3C	Homo sapiens, Q96E17
Rab3C	Bos taurus, P10949
Rab3D	Homo sapiens, O95716
Rab34	Homo sapiens, Q9BZG1
Rab8A	Homo sapiens, P61006
Rab27A	Homo sapiens, P51159
ALAS1	Homo sapiens, P22557
GAPDH	Homo sapiens, P04406
